# Supplementary material for: Clinical efficacy and safety of drug interventions for primary and secondary prevention of osteoporotic fractures in postmenopausal women: Network meta-analysis followed by factor and cluster analysis
Source: PLoS One. 2020 Jun 3;15(6):e0234123. doi: 10.1371/journal.pone.0234123 (PMC7269244; doi:10.1371/journal.pone.0234123)
Supplement: S4 Appendix — (XLSX) [file pone.0234123.s004.xlsx]

## Sheet: Appendix S3
Id	Study	Double-blind	Jadad score	Part 1	Part 2	Part 3	Duration 1 (mo)	Duration 2 (mo)	Age (yr)	White (%)	PVF (%)	BMD	Intervention		Sample size		Vertebral fractures				Nonvertebral fractures			Tolerability				Acceptability
													Group 1	Group 2	Group 1	Group 2	r1	n1	r2	n2	HR	LCI	UCI	r1	n1	r2	n2	r1	n1	r2	n2
1	Saag 2017	Yes	5	2	2	1	12	48	74.3	68.4	96.05	–2.90	romo	alen	2046	2047	127	2046	243	2047	0.81	0.66	0.99	47	2040	43	2014	263	2046	251	2047
2	Cosman 2016	Yes	5	2	2	1	12	24	70.8	60.4	18.3	−2.75	romo	plac	3589	3591	21	3325	84	3327	0.75	0.57	0.97	52	3581	56	3576	346	3589	314	3591
3	Miller 2016	Yes	5	2	2	1	18	18.9	69	79.7353	23.7601	−2.2	abal	plac	824	821	4	824	30	821	0.57	0.32	1	81	822	50	820	218	824	184	821
3	-	-	-	-	-	-	-	-	-	-	-	-	teri	plac	818	821	6	818	30	821	0.72	0.42	1.22	56	818	50	820	160	818	184	821
3	-	-	-	-	-	-	-	-	-	-	-	-	abal	teri	824	818	4	824	6	818	0.79	0.43	1.45	81	822	56	818	218	824	160	818
4	Langdahl 2017	No	3	2	0	1	12	12	71.5	89	100	-2.46	romo	teri	218	218	NR	NR	NR	NR	0.875	0.322903	2.37107	6	218	12	214	20	218	18	218
5	Kendler 2018	Yes	5	2	2	1	24	24	72.1	97.5	100	-2.255	teri	rise	680	680	28	516	64	533	0.66	0.39	1.1	56	683	48	683	185	683	168	683
6	Cummings 2010	Yes	5	2	2	1	60	60	67.5	74.2	28.3	–2.2	laso	plac	2852	2852	156	2748	262	2744	0.76	0.64	0.91	367	2852	350	2852	1075	2852	1032	2852
7	Meunier 2004	Yes	5	2	2	1	36	36	69.3	NR	100	-2.8	stro	plac	719	723	150	719	237	723	0.9	0.69	1.17	NR	NR	NR	NR	91	719	91	723
8	Reginster 2008	Yes	5	2	2	1	60	60	76.7	NR	33.5	-3.13	stro	plac	2479	2456	307	1384	384	1330	0.861018	0.747735	0.991463	NR	NR	NR	NR	1095	2479	1126	2456
9	Roux 2008	Yes	5	2	2	1	48	48	60	NR	80.5	-2.5	stro	plac	168	185	36	168	61	185	0.978836	0.588586	1.62783	NR	NR	NR	NR	NR	NR	NR	NR
10	Hadji 2012	Yes	3	1	1	1	18	18	71.0423	80.4324	89.8479	-2.37915	teri	rise	360	350	16	360	33	350	0.938697	0.570478	1.54459	35	360	28	350	101	360	81	350
11	Reginster 2000	Yes	3	1	1	1	36	36	71	96	100	-2.805	rise	plac	407	407	53	344	89	346	0.67	0.44	1.04	63	407	81	407	156	407	186	407
12	Fogelman 2000	Yes	4	2	1	1	24	24	64.5	100	31	-2.87529	rise	plac	177	180	8	112	17	125	0.547588	0.223719	1.34031	19	177	14	180	40	179	37	180
13	Cosman 2011	Yes	4	2	1	1	12	12	64.9458	98.1487	18.9	-2.87	teri	zole12	138	137	1	137	6	137	1	0.360397	2.77471	3	138	2	137	7	137	6	137
14	Neer 2001	No	3	2	0	1	21	21	69	99	100	NR	teri	plac	541	544	22	444	64	448	0.469254	0.251644	0.875045	35	541	32	544	NR	NR	NR	NR
15	McClung 2005	Yes	5	2	2	1	18	18	65.9	62	100	−2.3	teri	alen	102	101	NR	NR	NR	NR	1.11397	0.447602	2.7724	NR	NR	NR	NR	18	102	13	101
16	Panico 2011	No	1	1	0	0	18	18	62.6	NR	100	NR	teri	alen	42	38	1	42	6	38	NR	NR	NR	NR	NR	NR	NR	NR	NR	NR	NR
17	Liberman 1995	Yes	3	1	1	1	36	36	64	100	20.603	NR	alen	plac	597	397	17	526	22	355	0.79	0.52	1.22	97	597	65	397	NR	NR	NR	NR
18	Black 2006	Yes	5	2	2	1	60	60	73.1582	97.3547	34.1854	-2.2	alen	plac	662	437	60	662	46	437	1	0.76	1.32	36	662	14	437	170	662	116	437
19	Black 1996	Yes	5	2	2	1	36	36	70.8	97	100	NR	alen	plac	1022	1005	78	981	145	965	0.810612	0.648387	1.01343	78	1022	96	1005	119	1022	136	1005
20	Cummings 1998	Yes	5	2	2	1	48	48	68	97	0	NR	alen	plac	2214	2218	43	2214	78	2218	0.88	0.74	1.04	221	2214	227	2218	NR	NR	NR	NR
21	Harris 1999	Yes	5	2	2	1	36	36	69	96	80	-2.6	rise	plac	821	820	61	696	93	678	0.63696	0.416318	0.974539	138	813	136	815	324	813	365	815
22	McClung 2001	No	3	2	0	1	36	36	77.7482	98	100	NR	rise	plac	3104	3134	NR	NR	NR	NR	0.7	0.5	0.9	550	3104	564	3134	3104	6197	1550	3134
22	-	-	-	-	-	-	-	-	-	-	0	NR	-	-	-	-	NR	NR	NR	NR	0.906357	0.723951	1.13472	-	-	-	-	-	-	-	-
23	Black 2007	Yes	5	2	2	1	36	36	73.1	86	63.2984	NR	zole12	plac	3875	3861	92	2822	310	2853	0.75	0.64	0.87	80	3862	70	3852	627	3876	592	3867
24	Reid 2018	Yes	5	2	2	1	72	72	71	94.5	13.15	−1.64	zole18	plac	1000	1000	23	1000	49	1000	0.66	0.51	0.85	17	1000	18	1000	34	1000	28	1000
25	Bone 2008	Yes	4	2	1	1	24	24	59.4	83	0	-1.6	deno	plac	166	166	0	164	1	165	0.287456	0.0606128	1.36326	1	164	2	165	24	164	22	165
26	Cummings 2009	No	3	2	0	1	36	36	72.3	99	23.6	-2.16	deno	plac	3902	3906	86	3702	264	3691	0.8	0.67	0.95	93	3886	81	3876	192	3886	202	3876
27	McClung 2006	Yes	5	2	2	1	12	12	63.2	85	0	-1.9	alen	plac	47	46	NR	NR	NR	NR	1	0.0644694	15.5112	NR	NR	NR	NR	NR	NR	NR	NR
28	Miller 2016	Yes	5	2	2	1	12	12	69	96.9	8.1	-2.69	deno	zole12	320	320	0	320	4	320	0.636364	0.249854	1.62078	4	320	9	320	8	321	10	322
29	Greenspan 2015	Yes	5	2	2	1	24	24	85.5	NR	46.4088	-2.2	zole24	plac	89	92	6	89	8	92	1.77207	0.731033	4.29561	NR	NR	NR	NR	2	89	2	92
30	Recknor 2013	No	2	1	0	1	12	12	66.7	85.1	5.5	-2.1	deno	iban	417	416	2	417	2	416	1.17898	0.534333	2.60138	4	411	13	410	19	411	60	410
31	Miller 2008	Yes	3	1	1	1	12	12	65.6	82.1	39	–3.2	iban	alen	874	859	5	874	5	859	1.14664	0.533419	2.46484	44	887	42	873	99	887	88	873
32	McClung 2009	Yes	2	1	1	0	12	12	53.5	100	0	-1.1	iban	plac	77	83	NR	NR	NR	NR	1.07792	0.15563	7.46589	NR	NR	NR	NR	NR	NR	NR	NR
33	Bock 2012	Yes	3	1	1	1	12	12	69	100	0	-1	iban	plac	35	33	0	35	1	33	0.942857	0.061446	14.4677	NR	NR	NR	NR	NR	NR	NR	NR
34	Greenspan 2007	Yes	5	2	2	1	18	18	64.4	84.8	0	NR	PTH	plac	1286	1246	7	1050	21	1011	0.97	0.71	1.33	154	1286	76	1246	462	1286	369	1246
34	-	-	-	-	-	-	-	-	-	-	100	NR	-	-	-	-	10	236	21	235	NR	NR	NR	-	-	-	-	-	-	-	-
35	Fogelman 2008	Yes	3	1	1	1	24	24	58.75	100	11.65	-1.88	PTH	plac	90	90	0	90	1	90	1.5	0.256726	8.76419	1	90	1	90	12	90	12	90
36	Ensrud 2008	Yes	5	2	2	1	5.6 yr	5.6 yr	67.5	84	0	NR	ralo	plac	5044	5057	60	4762	93	4769	0.95	0.82	1.09	NR	NR	NR	NR	NR	NR	NR	NR
36	-	-	-	-	-	-	-	-	-	-	100	NR	-	-	-	-	4	276	4	294	1.17	0.78	1.77	NR	NR	NR	NR	NR	NR	NR	NR
37	Ettinger 1999	Yes	4	2	1	1	36	36	65	95.7	10.8963	NR	ralo	plac	5129	2576	35	1490	68	1522	0.9	0.8	1.1	527	5129	227	2576	1152	5129	652	2576
37	-	-	-	-	-	-	-	-	68.3342	-	89.4653	NR	-	-	-	-	113	769	163	770	NR	NR	NR	-	-	-	-	-	-	-	-
38	Sambrook 2004	Yes	5	2	2	1	12	12	61.6	79.1	26.1	-2.9	ralo	alen	241	246	NR	NR	NR	NR	0.850622	0.263091	2.75022	19	241	14	246	33	241	30	246
39	Recker 2007	Yes	5	2	2	1	34	34	65.6	86.8	0	-2.4	ralo	alen	707	716	5	699	8	713	1.09289	0.531514	2.24717	37	707	43	716	92	707	102	716
40	Lufkin 1998	Yes	5	2	2	1	12	12	69.1	100	100	NR	ralo	plac	43	45	8	43	13	45	NR	NR	NR	NR	NR	NR	NR	NR	NR	NR	NR
41	Silverman 2012	Yes	5	2	2	1	60	60	65.9	87	54	−1.4	baze	plac	1047	1058	47	1047	72	1058	1.05305	0.805312	1.37701	317	1886	293	1885	1053	1886	1055	1885
42	Luckey 2004	Yes	5	2	2	1	12	12	64	92	NR	−1.74	ralo	alen	233	223	NR	NR	NR	NR	1.53133	0.508625	4.61042	24	230	25	221	40	233	44	223
43	Greenspan 2002	Yes	5	2	2	1	24	24	78.5	97	55	-3	alen	plac	163	164	NR	NR	NR	NR	0.726653	0.36826	1.43384	NR	NR	NR	NR	NR	NR	NR	NR
44	Eastell 2009	Yes	5	2	2	1	12	12	69.2	NR	100	-3.2	teri	ralo	285	90	NR	NR	NR	NR	1.42105	0.312745	6.45698	NR	NR	NR	NR	20	305	10	100
45	Kendler 2010	Yes	5	2	2	1	12	12	67.6	NR	50	-2.63	deno	alen	253	249	NR	NR	NR	NR	1.96838	0.600364	6.45361	3	253	2	249	10	253	11	249
46	Black 2003	Yes	5	2	2	1	12	12	69.8	94.4	41.7	NR	PTH	alen	119	60	NR	NR	NR	NR	1.0084	0.190057	5.35038	NR	NR	NR	NR	NR	NR	NR	NR
47	Tucci 1996	Yes	4	1	2	1	36	36	64.7	91	0	NR	alen	plac	192	192	NR	NR	NR	NR	0.761905	0.41032	1.41475	8	192	13	192	NR	NR	NR	NR
48	Silverman2008	Yes	5	2	2	1	36	36	66.4	87	56.3	-1.7	baze	plac	1886	1885	43	1886	77	1885	0.907082	0.704642	1.16768	269	1886	240	1885	632	1886	629	1885
49	Pols 1999	Yes	3	1	1	1	12	12	62.8	94	NR	NR	alen	plac	950	958	NR	NR	NR	NR	0.53	0.3	0.9	61	950	54	958	NR	NR	NR	NR
50	Meunier 2002	Yes	5	2	2	1	24	24	66.2	100	100	-3.92	stro	plac	87	91	36	85	48	87	NR	NR	NR	11	87	14	91	20	87	17	91
51	Bone 1997	Yes	3	1	1	1	24	24	70.9	97.3	35.9	NR	alen	plac	93	91	4	93	6	91	0.550403	0.256424	1.18142	13	93	9	91	NR	NR	NR	NR
52	McClung 2009	Yes	5	2	2	1	24	24	60	92.7	0	-1.44	zole24	plac	181	202	NR	NR	NR	NR	0.49601	0.155398	1.58319	3	181	1	202	27	181	14	202
53	McClung 2006	Yes	3	1	1	1	24	24	58.5	NR	0	-1	ralo	plac	163	83	NR	NR	NR	NR	NR	NR	NR	22	163	12	83	47	163	26	83
54	Meunier 2009	Yes	5	2	2	1	48	48	69.3	100	86.9	−2.79	stro	plac	719	726	194	719	264	726	NR	NR	NR	NR	NR	NR	NR	147	719	149	726
55	Miller 2008	Yes	5	2	2	1	24	24	57.8	94	0	−1.17	baze	ralo	322	311	NR	NR	NR	NR	NR	NR	NR	55	322	43	311	98	322	87	311
56	Rosen 2004	Yes	5	2	2	1	12	12	64.5	95.3	12	−2.14	alen	iban	520	533	NR	NR	NR	NR	1.3325	0.753339	2.35692	33	520	33	533	82	520	79	533
57	Välimäki 2007	Yes	3	1	1	1	24	24	65.9	100	0	-1.23	rise	plac	115	55	NR	NR	NR	NR	0.478261	0.0691775	3.30647	10	115	9	55	NR	NR	NR	NR
Part 1, the score of randomization; Part 2, the score of double blinding; Part 3, the score of withdrawals and dropouts. Duration 1, the duration of active drugs used; Duration 2, the duration of randomized controlled trial (RCT). mo, month(s); yr, year(s). Age, mean age; White, the proportion of Caucasians; PVF, the proportion of prevalent vertebral fracture. PTH, parathyroid hormone (1-84); rom…
