# Supplementary material for: Clinical efficacy and safety of drug interventions for primary and secondary prevention of osteoporotic fractures in postmenopausal women: Network meta-analysis followed by factor and cluster analysis
Source: PLoS One. 2020 Jun 3;15(6):e0234123. doi: 10.1371/journal.pone.0234123 (PMC7269244; doi:10.1371/journal.pone.0234123)
Supplement: S28 Appendix — (XLSX) [file pone.0234123.s028.xlsx]

## Sheet: primary
Intervention	Vertebral fractures	Nonvertebral fractures	Tolerability	Acceptability
PTH	0.909	0.233	0.151	0.378
alen	0.493	0.448	0.533	0.584
baze			0.331	0.599
deno	0.273	0.71	0.881	0.448
iban	0.429	0.745	0.494	0.665
plac	0.164	0.129	0.539	0.578
ralo	0.531	0.322	0.503	0.756
rise		0.374	0.678
zole18	0.701	0.759	0.611	0.408
zole24		0.778	0.279	0.085
PTH, parathyroid hormone (1-84); zole24, zoledronate (5 mg/24 months, intravenous); zole18, zoledronate (5 mg/18 months, intravenous); deno, denosumab; baze, bazedoxifene; ralo, raloxifene; plac, placebo; alen, alendronate; iban, ibandronate; rise, risedronate. The blank cell means the lack of related evidence.
