# Supplementary material for: Clinical efficacy and safety of drug interventions for primary and secondary prevention of osteoporotic fractures in postmenopausal women: Network meta-analysis followed by factor and cluster analysis
Source: PLoS One. 2020 Jun 3;15(6):e0234123. doi: 10.1371/journal.pone.0234123 (PMC7269244; doi:10.1371/journal.pone.0234123)
Supplement: S30 Appendix — (XLSX) [file pone.0234123.s030.xlsx]

## Sheet: secondary
Intervention	Vertebral fractures	Nonvertebral fractures	Tolerability	Acceptability	Factor 1	Factor 2	Composite score
PTH	0.57409	0.49552	0.02501	0.09241	-0.36262	-2.25214	-1.26797
abal	0.95269	0.863	0.07939	0.08908	1.30766	-1.81954	-0.190715
alen	0.35764	0.50714	0.63264	0.6472	-0.08767	0.72635	0.302362
baze	0.35993	0.25641	0.45144	0.47805	-0.92688	-0.3894	-0.66935
deno	0.76038	0.53866	0.4953	0.66326	0.62921	0.38168	0.510608
iban	0.48114	0.39108	0.58209	0.42767	-0.29148	-0.04843	-0.175024
laso	0.39649	0.61371	0.56376	0.34259	0.0906	-0.08722	0.0053989
plac	0.02782	0.2001	0.69512	0.4838	-1.5017	0.2621	-0.656588
ralo	0.2571	0.21025	0.37966	0.79711	-1.15105	0.14292	-0.531054
rise	0.40934	0.73221	0.75559	0.86521	0.76175	1.77244	1.24602
romo	0.78514	0.76041	0.75657	0.34109	1.29743	0.51878	0.924346
stro	0.19524	0.37663	0.79073	0.58493	-0.63709	0.90131	0.100023
teri	0.87593	0.84802	0.38423	0.67186	1.57085	0.37376	0.997273
zole12	0.75797	0.60612	0.40849	0.33453	0.60999	-0.56838	0.0453828
zole24	0.30912	0.10075		0.68121	-1.309	0.08578	-0.640702
PTH, parathyroid hormone (1-84); romo, romosozumab; abal, abaloparatide; teri, teriparatide; zole24, zoledronate (5 mg/24 months, intravenous); zole12, zoledronate (5 mg/12 months, intravenous); deno, denosumab; stro, strontium ranelate; laso, lasofoxifene; baze, bazedoxifene; ralo, raloxifene; plac, placebo; alen, alendronate; iban, ibandronate; rise, risedronate. The blank cell means the lack o…
